# Supplementary material for: Blood Lead Level and Renal Impairment among Adults: A Meta-Analysis
Source: Int J Environ Res Public Health. 2021 Apr 15;18(8):4174. doi: 10.3390/ijerph18084174 (PMC8071292; doi:10.3390/ijerph18084174)
Supplement: Supplementary file 1 [file ijerph-18-04174-s001.zip]

Archive with 4 entries (3 files):
- ijerph-1156141(XML)/
- ijerph-1156141(XML)/Supplementary Figure S1-4.pdf
- ijerph-1156141(XML)/Table S1. Search terms.pdf
- ijerph-1156141(XML)/Table S2. Quality of the included studies.pdf
